# Supplementary material for: Long-term follow-up of mental health, health-related quality of life and associations with motor skills in young adults born preterm with very low birth weight
Source: Health Qual Life Outcomes. 2016 Apr 7;14:56. doi: 10.1186/s12955-016-0458-y (PMC4823914; doi:10.1186/s12955-016-0458-y)
Supplement: Additional file 1: — Share of young people living with their parents in Europe. (XLS 30 kb) [file 12955_2016_458_MOESM1_ESM.xls]

## Sheet: Data
Additional file 1: Share of young people living with their parents in Europe
Last update	2015-04-09 11:20:33
Extracted on	2015-09-20 14:20:07
Source of data	Eurostat
HHSTATUS	Person living with parents
UNIT	Percentage of total population
SEX	Total
AGE	From 20 to 24 years
GEO/TIME	2013
European Union (28 countries)	73.4
Norway	28.7
Switzerland	82.6
Belgium	78.9
Bulgaria	81.7
Czech Republic	85.2
Denmark	16.2
Germany (until 1990 former territory of the FRG)	78.4
Estonia	64.5
Ireland	74.7
Greece	75.7
Spain	87.9
France	58.2
Croatia	88.9
Italy	91.2
Cyprus	87.4
Latvia	78.5
Lithuania	78.2
Luxembourg	85.3
Hungary	82.6
Malta	92.5
Netherlands	60.6
Austria	70.5
Poland	87
Portugal	83.6
Romania	84.8
Slovenia	89.2
Slovakia	93.9
Finland	28.5
Sweden	38.1
United Kingdom	56.5
Iceland	55.2
Former Yugoslav Republic of Macedonia, the	:
Serbia	85.9
Turkey	:
Special value:
:	not available
